# Supplementary material for: Geographic Pattern of Variations in Chemical Composition and Nutritional Value of Cinnamomum camphora Seed Kernels from China
Source: Foods. 2023 Jul 7;12(13):2630. doi: 10.3390/foods12132630 (PMC10340189; doi:10.3390/foods12132630)
Supplement: Supplementary file 1 [file foods-12-02630-s001.zip]

Archive with 1 entries (1 files):
- foods-2463953-supplementary.pdf
